# Supplementary material for: Outcomes of Microhook ab Interno Trabeculotomy in Consecutive 36 Eyes with Uveitic Glaucoma
Source: J Clin Med. 2022 Jun 29;11(13):3768. doi: 10.3390/jcm11133768 (PMC9267751; doi:10.3390/jcm11133768)
Supplement: Supplementary file 1 [file jcm-11-03768-s001.zip]

Archive with 1 entries (1 files):
- Video S1.mpg
